# Supplementary material for: Efficacy of Laryngeal Rehabilitation Therapy on Dysphagia after Anterior Cervical Surgery: Prospective, Randomized Control Trial
Source: J Clin Med. 2022 Apr 28;11(9):2470. doi: 10.3390/jcm11092470 (PMC9102732; doi:10.3390/jcm11092470)
Supplement: Supplementary file 1 [file jcm-11-02470-s001.zip]

Archive with 1 entries (1 files):
- jcm-1657721-supplementary.mp4
